# Supplementary material for: A Low-Cost, Integrated Immunization, Health, and Nutrition Intervention in Conflict Settings in Pakistan—The Impact on Zero-Dose Children and Polio Coverage
Source: Pathogens. 2024 Feb 20;13(3):185. doi: 10.3390/pathogens13030185 (PMC10975858; doi:10.3390/pathogens13030185)
Supplement: Supplementary file 1 [file pathogens-13-00185-s001.zip]

Archive with 1 entries (1 files):
- pathogens-2850642-supplementary.pdf
